# Supplementary material for: Pain-free resting-state functional brain connectivity predicts individual pain sensitivity
Source: Nat Commun. 2020 Jan 10;11:187. doi: 10.1038/s41467-019-13785-z (PMC6954277; doi:10.1038/s41467-019-13785-z)
Supplement: Supplementary file 4 — Source Data [file 41467_2019_13785_MOESM4_ESM.zip]

Archive with 3 entries (3 files):
- Source Data - Processed Data from Study 3.csv
- Source Data - Processed Data from Study 1.csv
- Source Data - Processed Data from Study 2.csv
