# Supplementary material for: Pain-free resting-state functional brain connectivity predicts individual pain sensitivity
Source: Nat Commun. 2020 Jan 10;11:187. doi: 10.1038/s41467-019-13785-z (PMC6954277; doi:10.1038/s41467-019-13785-z)
Supplement: Supplementary file 4 — Source Data [file 41467_2019_13785_MOESM4_ESM.zip › Source Data - Processed Data from Study 3.csv]

	Unnamed: 0	Unnamed: 0.1	Unnamed: 0.1.1	Unnamed: 0.1.1.1	Unnamed: 0.1.1.1.1	Unnamed: 0.1.1.1.1.1	Unnamed: 0.1.1.1.1.1.1	Unnamed: 0.1.1.1.1.1.1.1	Unnamed: 0.1.1.1.1.1.1.1.1	ID	Excluded	exclusion_crit	Male	day_menses	Age	height	weight	BMI	edu	alk_per_w	MRI_QST_dif	BP_MRI_sys	BP_MRI_dias	Pulse_MRI	BP_QST_sys	BP_QST_dias	Pulse_QST	qst_cdt_1	qst_cdt_2	qst_cdt_3	qst_cdt_4	qst_cdt_5	qst_cdt_6	qst_wdt_1	qst_wdt_2	qst_wdt_3	qst_wdt_4	qst_wdt_5	qst_wdt_6	qst_cpt_1	qst_cpt_2	qst_cpt_3	qst_cpt_4	qst_cpt_5	qst_cpt_6	qst_hpt_1	qst_hpt_2	qst_hpt_3	qst_hpt_4
0	0	0	0	0	0	0	2	2	3	3	0.0		0	27.0	27	170	63	21.79930795847752			4	127	80	80	106.0	78.0	88.0	30.4	29.5	29.8	30.0	30.6	31.1	34.8	35.7	35.6	36.5	34.7	35.8	12.6	6.5	1.8	-1.1	-2.2	-5.9	45.2	43.8	43.1	42.2
1	1	1	1	1	1	1	3	3	4	4	0.0		1		26	185	92	26.880934989043087			2	125	83	66				27.8	27.8	27.8	28.5	28.4	28.0	34.4	33.9	33.7	33.7	34.6	34.4	12.1	14.7	11.2	11.6	9.4	11.3	43.9	45.7	46.3	47.5
2	2	2	2	2	2	2	4	4	5	5	0.0		1		22	178	63	19.88385304885747			2	133	91	97				29.9	31.0	31.0	31.1	31.0	31.0	34.1	33.6	33.4	33.9	33.7	33.9	26.5	25.8	24.9	24.9	24.4	24.3	39.5	41.7	43.6	44.7
3	3	3	3	3	3	3	5	5	6	6	0.0		1		21	180	74	22.839506172839503			1	150	85	65				30.0	31.1	30.3	30.8	31.0	31.2	34.2	34.4	34.6	34.8	35.1	34.9	12.8	13.4	13.8	30.7	14.2	11.2	41.4	41.1	41.4	41.1
4	4	4	4	4	4	4	6	6	7	7	0.0		0	15.0	31	174	76	25.102391333069097			3	129	81	65				27.1	10.5	19.1	23.4	24.1	24.7	34.5	35.4	35.8	35.8	35.9	36.3	7.1	6.0	11.8	15.1	12.8	11.3	45.7	47.1	46.8	46.8
5	5	5	5	5	5	5	7	7	8	8	0.0		0	26.0	27	178	46	14.518368892816564			1	113	76	75				30.8	31.1	31.4	31.3	31.1	31.0	33.6	33.6	33.6	34.1	33.6	33.5	5.3	4.5	3.0	8.6	5.6	2.2	40.6	40.1	40.9	42.4
6	6	6	6	6	6	6	9	9	10	10	0.0		0	30.0	24	172	56	18.929150892374267			3	131	81	90				30.7	30.4	31.8	30.0	30.6	30.6	33.7	33.9	34.5	34.4	34.1	34.7	-10.0	-10.0	5.2	5.5	3.0	3.0	44.6	46.2	47.6	48.5
7	7	7	7	7	7	7	13	13	14	14	0.0		0	7.0	23	171	55	18.809206251496192			5	120	86	99	129.0	81.0	96.0	29.8	30.0	30.1	29.8	29.6	29.8	34.5	34.6	34.1	33.6	34.1	33.8	6.1	5.0	4.0	2.0	2.8	5.3	43.2	45.2	46.0	45.6
8	8	8	8	8	8	8	14	14	15	15	0.0		0	12.0	23	157	44	17.85062274331616			1	107	77	95	110.0	75.0	77.0	28.6	30.1	29.6	27.2	29.5	29.5	35.9	38.3	32.2	35.1	35.8	37.0	17.0	14.2	15.7	14.9	12.3	16.5	45.5	45.2	46.6	44.6
9	9	9	9	9	9	9	15	15	16	16	0.0		0	12.0	24	165	55	20.202020202020204			2	129	87	83	119.0	86.0	102.0	29.3	30.7	31.2	31.0	30.8	31.5	33.2	33.2	33.1	33.3	33.4	33.4	9.9	9.0	15.4	13.2	16.1	11.4	40.7	43.2	45.0	45.9
10	10	10	10	10	10	10	17	17	18	18	0.0		1		25	178	75	23.671253629592233			1	132	86	68	105.0	60.0	62.0	29.7	28.6	27.2	27.2	25.5	24.9	35.1	36.0	35.2	37.0	37.5	36.9	27.5	24.7	23.4	23.7	23.8	23.2	44.1	46.3	47.2	46.2
11	11	11	11	11	11	11	18	18	19	19	0.0		1		22	196	102	26.551436901291126			4	141	97	84	154.0	92.0	79.0	29.5	30.2	31.2	28.9	30.5	30.4	34.1	34.0	34.0	34.3	34.4	34.3	20.4	10.0	12.0	11.4	12.2	14.0	43.5	44.7	45.1	44.8
12	12	12	12	12	12	12	19	19	20	20	0.0		0	42.0	25	166	66	23.95122659311947			1	125	83	78	111.0	78.0	69.0	30.0	30.5	30.2	30.8	29.7	30.7	33.3	33.5	33.4	33.4	33.4	33.3	13.6	8.8	3.5	4.0	10.2	3.9	41.7	41.4	42.6	43.9
13	13	13	13	13	13	13	20	20	21	21	0.0		0	21.0	31	165	72	26.44628099173553			3	121	78	85	114.0	74.0	78.0	30.9	31.2	31.4	31.3	31.4	31.2	33.4	33.5	33.8	34.0	34.0	34.6	7.5	12.6	8.5	9.1	8.2	9.5	43.0	43.9	45.7	46.3
14	14	14	14	14	14	14	21	21	22	22	0.0		1		24	185	82	23.959094229364496			1	121	78	73	119.0	67.0	76.0	30.9	29.5	31.3	31.7	30.8	31.2	34.3	34.1	33.9	34.0	34.8	34.5	26.7	23.4	15.8	16.6	15.3	12.7	40.2	41.4	40.9	42.6
15	15	15	15	15	15	15	23	23	24	24	0.0		1		22	183	83	24.78425751739377			1	133	78	85	125.0	68.0	86.0	29.7	30.8	31.0	30.1	30.8	31.1	34.2	34.2	34.5	34.4	34.0	33.8	18.0	13.9	16.6	14.9	13.8	13.8	42.1	43.8	43.4	43.8
16	16	16	16	16	16	16	24	24	25	25	0.0		1		22	195	77	20.24983563445102			5	142	98	88	132.0	78.0	91.0	30.2	31.2	31.2	31.0	31.3	31.2	35.9	37.2	36.6	36.8	36.8	35.6	-0.6	0.7	5.3	7.8	10.4	17.1	42.1	45.5	46.5	45.6
17	17	17	17	17	17	17	27	27	28	28	0.0		0	5.0	23	162	59	22.4813290656912			1	115	75	78	110.0	75.0	89.0	28.8	30.3	29.4	29.8	30.0	30.0	34.2	34.1	34.5	34.5	34.6	33.9	22.3	16.2	11.3	7.1	12.3	12.2	44.4	46.7	47.4	47.9
18	18	18	18	18	18	18	28	28	29	29	0.5	nan+MPT_low	1		30	178	85	26.82742078020452			2	140	84	77				29.8	30.4	29.8	31.2	30.2	30.8	38.1	35.8	34.8	35.1	35.1	34.3	11.8	5.6	5.1	4.7	4.7	1.6	47.0	47.8	48.4	48.8
[truncated: 47 more columns]
