# Supplementary material for: Pain-free resting-state functional brain connectivity predicts individual pain sensitivity
Source: Nat Commun. 2020 Jan 10;11:187. doi: 10.1038/s41467-019-13785-z (PMC6954277; doi:10.1038/s41467-019-13785-z)
Supplement: Supplementary file 4 — Source Data [file 41467_2019_13785_MOESM4_ESM.zip › Source Data - Processed Data from Study 1.csv]

	Unnamed: 0	Unnamed: 0.1	Unnamed: 0.1.1	Unnamed: 0.1.1.1	Unnamed: 0.1.1.1.1	Unnamed: 0.1.1.1.1.1	Unnamed: 0.1.1.1.1.1.1	Unnamed: 0.1.1.1.1.1.1.1	ID	Excluded	exclusion_crit	Male	day_menses	Age	height	weight	BMI	MRI_QST_dif	edu	food	daytime_inclusion	alk_per_occ	alk_per_w	CPT	HPT	MPT_log_geom	CDT_log_mean	WDT_log_mean	CPTd2	HPTd2	MPT_log_geomeand2	CDT_log_meand2	WDT_log_meand2	t50	Rating_Day_1_Control	Rating_Day_1_Gel	Temps_Day_2	GABAvsCr_rACC	GABAvsCr_dACC	GABAvsCr_ins	GLXvsCr_rACC	GLXvsCr_dACC	GLXvsCr_DLPFC	GLXvsCr_ins	GLXvsCr_thal	tCr_GABA_rACC	tCr_GABA_dACC	tCr_GABA_ins	tCr_Glx_rACC
0	0	0	0	0	0	0	0	0	4	0.0		1.0		25.552361396303898	175.0	71.0	23.183673469387802	0	3.0	0.0	0.729166666666667	3.5	3.5	11.84	44.94	3.8469668521077	0.0039840848245889715	0.966918783910522	4.84	45.8	3.4657359027997297	0.113328685307003	0.9783261227936072	46.89	88.8	15.0	46.9	0.10570780828089801	0.114111934490532		1.588	1.5859999999999999	1.139	1.5719999999999998	1.274	0.000484791257406775	0.000449340423490132	0.000460431621275375	4.243
1	1	1	1	1	1	1	2	2	6	0.0		1.0		33.4537987679671	183.0	80.0	23.88844098062049	0	3.0	0.0	0.7013888888888891	0.0	0.0	6.88	44.78	3.43107854377173	0.0521800076621215	0.71811336493405	7.02	46.96	3.32710646668774	0.405465108108164	1.05779029414785	46.41	81.1333333333333	41.933333333333294	46.3	0.12584260188644	0.0841024518412112	0.0841024518412112	1.473	1.518	1.43	1.702	1.213	0.0004625539122720769	0.000469443324975921	0.000469443324975921	4.402
2	2	2	2	2	2	2	3	3	7	0.0		1.0		26.119096509240197	186.0	92.0	26.5926696727945	0	4.0	0.0	0.45625	1.4	0.5	14.82	42.81	5.16394649517159	0.125457174129783	0.875329829171315	19.5	45.48	4.78271554586362	0.231111720963387	0.8586616190375191	46.91	52.4666666666667	40.6	47.8	0.104146814535591	0.12356495767863301	0.0916947674650491	1.629	1.656	1.228	1.681	1.341	0.000437642662238469	0.000413753055880889	0.000453996701495345	4.335
3	3	3	3	3	3	3	4	4	8	0.0		1.0		25.445585215605696	180.0	72.0	22.2222222222222	0	4.0	1.0	0.65625	2.0	5.0	20.3	44.0	4.12422572433167	0.304012463571555	1.06444907519621	8.58	41.84	3.67368005696771	0.113328685307003	1.15057202759882	46.39	82.2666666666667	42.2666666666667	46.5	0.10757994053274199	0.11394043905437899	0.11911602471141006	1.706	1.629	1.393	1.6369999999999998	1.317	0.000424045378840686	0.000419369461317117	0.00043884295396327003	4.284
4	4	4	4	4	4	4	5	5	9	0.0		0.0	6.0	22.573579739904197	176.0	70.0	22.5981404958678	0	3.0	0.0	0.625	1.0	1.0	21.12	44.81	4.297512519471661	0.139421561892288	0.810920339575572	23.56	44.58	4.50545667363964	0.113328685307003	0.8064758658669481	47.12	77.3333333333333	45.0666666666667	47.1	0.0863707039123923	0.113287936652822	0.0971085670104137	1.594	1.624	1.1520000000000001	1.544	1.2790000000000001	0.000478227433095362	0.00045306507068223096	0.00045750117839048497	4.322
5	5	5	5	5	5	5	7	7	11	0.0		0.0	7.0	28.752908966461305	173.0	73.0	24.391058839252896	0	3.0	0.0	0.649305555555556	4.0	4.0	5.82	44.18	3.9162815701636897	0.31648622876193705	1.2344563800168202	14.66	44.78	3.7429947750237	0.7608058290337599	1.5851452198650602	46.96	59.5333333333333	42.1333333333333	47.6	0.10126154227049	0.10878361914243301	0.0792006991950934	1.29	1.382	1.192	1.5019999999999998	1.126	0.000428769183790346	0.000439492410265939	0.0004512490081669	4.271
6	6	6	6	6	6	6	8	8	12	0.0		0.0	5.0	26.2012320328542	172.0	75.0	25.351541373715506	0	4.0	0.0	0.666666666666667	1.0	1.0	16.42	43.57	2.5646445680717997	0.382175469783139	0.854768304485111	21.44	43.32	3.11916231251975	0.165514438477573	1.14422279992016	45.34	77.4666666666667	41.8666666666667	45.5	0.110308816049694	0.11113864111440301	0.0985292167780033	1.579	1.5619999999999998	1.189	1.466		0.000440744111997654	0.000427483701182424	0.00045348009313878	4.436
7	7	7	7	7	7	7	9	9	13	0.0		1.0		23.668720054757	189.0	86.0	24.0754738109235	0	3.0	0.0	0.5	3.0	7.0	8.2	46.92	5.68380688059155	0.780123834121664	0.974894166726483	12.68	46.22	5.4758627264235695	1.25276296849537	1.05779029414785	46.16	81.9333333333333	40.2	46.2	0.124425245685759	0.12560631131985198	0.118671224941054	1.598	1.621	1.222	1.723	1.065	0.000440780262981383	0.000399338335053624	0.00040729483619588	4.5
8	8	8	8	8	8	8	11	11	15	0.0		1.0		20.1889117043121	183.0	85.0	25.3814685419093	0	2.0	0.0	0.625	2.0	3.0	5.56	47.45	4.297512519471661	0.6130628044835351	1.00114524124571	7.22	47.84	4.71340082780763	1.44926916028128	1.16938135955632	47.86	71.6666666666667	44.133333333333304	47.9	0.0953668629191935	0.09621977232258301	0.12039100371612405	1.5930000000000002	1.5919999999999999	1.337	1.544		0.00044001854796217696	0.00040945743433126296	0.00045000721148878605	4.369
9	9	9	9	9	9	9	12	12	16	0.0		1.0		21.5934291581109	190.0	80.0	22.1606648199446	0	3.0	1.0	0.625	1.0	1.0	14.12	45.18	3.43107854377173	0.152564493027751	0.5118006724277971	14.48	46.28	3.1884770305757497	0.0582689081239767	0.6729444732424261	46.6	82.0666666666667	42.933333333333294	46.7	0.133093688426307	0.101262570294815	0.10836884269793101	1.619	1.6380000000000001	1.386	1.635		0.000476956169383596	0.00044514739741622196	0.00046459029719579404	4.33
10	10	10	10	10	10	10	13	13	17	0.0		0.0	21.0	24.8021902806297	170.0	68.0	23.52941176470589	0	3.0	0.0	0.614583333333333	2.0	2.0	22.26	44.85	3.2924491076597406	0.15521077971063502	0.68802099232777	23.08	44.56	2.9112181583517702	0.0953101798043241	0.703097511413114	45.93	84.0	40.8	45.9	0.10453533699657401	0.10805674564989999	0.0958779360398051	1.53	1.3940000000000001	1.4080000000000001	1.386	1.052	0.0004655713991023268	0.00043352127764076603	0.000478680079588787	4.313
11	11	11	11	11	11	11	14	14	18	0.0		1.0		22.929500342231307	196.0	86.0	22.3865056226572	0	3.0	0.0	0.5208333333333329	5.0	5.0	23.74	43.46	4.40148459655565	1.2467018900209699	0.776370284377777	25.54	42.52	4.36682723752766	0.908258560176891	0.620576487725109	46.7	75.7333333333333	41.0	46.9	0.0971604869852136	0.106971871540231	0.108831490491639	1.557	1.557	1.264	1.49	1.3780000000000001	0.000491325717535907	0.000466825241372767	0.000496208533239559	4.2669999999999995
12	12	12	12	12	12	12	15	15	19	0.0		1.0		23.4058863791923	180.0	80.0	24.6913580246914	0	3.0	0.0	0.604166666666667	1.0	1.0	17.78	39.11	3.7429947750237	0.26999800053288503	0.730700916803348	22.18	39.18	3.8816242111356902	0.262364264467491	0.6729444732424261	46.05	86.0	45.866666666666696	45.5	0.104426369776021	0.103881935797442		1.642	1.6059999999999999	1.2770000000000001	1.525	1.286	0.000467914173530831	0.00042480280424608396		4.497
13	13	13	13	13	13	13	16	16	20	0.0		1.0		28.5475701574264	186.0	84.0	24.2802636142907	0	4.0	1.0	0.5416666666666671	2.0	4.0	5.64	45.44	4.60942875072364	-0.0427789441808231	0.271975437098909	7.52	45.64	4.4361419555836505	-0.10536051565782599	0.165514438477573	46.74	76.6666666666667	39.3333333333333	47.2	0.0844275711904135	0.0977944697763765	0.0914330455164803	1.34	1.308	1.094	1.485	1.147	0.000479793721513491	0.000472234529963688	0.000433772190299685	4.67
14	14	14	14	14	14	14	17	17	23	0.0		1.0		22.735112936345	180.0	65.0	20.0617283950617	0	3.0	1.0	0.6875	5.0	4.0	17.06	42.83	3.4657359027997297	0.0707497811368502	0.8027149455182808	25.9	40.42	3.39642118474373	-0.0408219945202542	0.405465108108164	46.25	81.5333333333333	41.1333333333333	46.5	0.0971604869852136	0.106971871540231	0.0879065881056011	1.449	1.442	1.18	1.5030000000000001	1.254	0.000491325717535907	0.000466825241372767	0.000495498794973843	4.681
15	15	15	15	15	15	15	18	18	24	0.5	+MPT_low	1.0		28.37234770705	195.0	73.0	19.197896120973	0	4.0	0.0	0.625	3.0	6.0	25.2	39.55	2.42601513195981	0.5540172136235071	0.670596193603735	28.14	39.58	2.07944154167984	0.815364813284194	0.883767540168595	45.4	84.0666666666667	41.1333333333333	45.8	0.11782015286489694	0.11782015286489694	0.11782015286489694	1.672	1.62	1.3840000000000001	1.63	1.185	0.00044379437066138604	0.000375476276796354	0.000423992245600234	4.1110000000000015
16	16	16	16	16	16	16	19	19	25	0.0		1.0		30.5790554414784	179.0	84.0	26.2164102244	0	4.0	0.0	0.666666666666667	0.0	0.0	8.16	48.26	5.0253170590595975	0.357454336170729	0.9003926402176841	5.48	47.86	5.1986038541995905	0.33647223662121306	1.2584609896100099	46.54	83.0666666666667	42.2	46.8	0.10108994407375699	0.0845301577798183	0.0836421069473482	1.4280000000000002	1.354	1.077	1.551	1.157	0.000481732853068308	0.0004768513220187269	0.000430074906668602	4.444
17	17	17	17	17	17	17	20	20	26	0.0		0.0	11.0	25.388090349076	170.0	63.0	21.799307958477502	0	3.0	0.0	0.6388888888888891	1.0	1.0	16.68	44.88	2.87656079932377	0.317653090435047	0.586859880577457	26.36	44.3	2.9112181583517702	0.883767540168595	0.741937344729377	46.25	70.4666666666667	41.8	47.0	0.0939601726548456	0.12370485137229399	0.0948648639365875	1.367	1.4409999999999998	1.319	1.484	0.97	0.00048322421401504406	0.00040913746570016204	0.00046162012087684005	4.273
18	18	18	18	18	18	18	21	21	27	0.0		1.0		21.700205338809	190.0	95.0	26.3157894736842	0	3.0	0.0	0.6305555555555561	3.0	12.0	5.16	47.98	3.6390226979397102	0.0321442449411806	0.441718453501539	4.14	48.74	3.67368005696771	-0.15082288973458402	0.113328685307003	46.67	74.7333333333333	35.0666666666667	46.9	0.08677343858156097	0.121379647707536	0.11583586471535999	1.656	1.6580000000000001	1.35	1.518	1.068	0.000490017445993341	0.00042916801526889	0.000408975197196954	3.772
19	19	19	19	19	19	19	22	22	28	0.0		1.0		29.3634496919918	168.0	75.0	26.573129251700696	0	3.0	0.0	0.7465277777777779	0.0	0.0	7.32	38.19	2.98053287640776	0.529242248788665	0.7143894863630229	21.44	37.14	2.8419034402957797	0.963174317773006	0.797507195884188	46.7	85.9333333333333	37.3333333333333	46.9	0.111808777118607	0.117318858722535	0.0891459416050001	1.504	1.571	1.256	1.55	1.46	0.000423375739444856	0.000397943625637617	0.00040028344978177403	4.359
20	20	20	20	20	20	20	24	24	30	0.0		1.0		30.7323750855578	181.0	84.0	25.6402429718263	0	3.0	0.0	0.3958333333333329	0.0	0.0	22.04	45.58	4.54011403266764	0.0198026272961799	0.565313809050061			4.020253647247681			46.47	84.7333333333333	45.0		0.0877615737626494	0.12028275491990101	0.10108902896128999	1.3880000000000001	1.367	1.0659999999999998	1.589	1.173	0.000444906965861839	0.000406679354644272	0.000450233441010874	4.75
21	21	21	21	21	21	21	25	25	31	0.0		1.0		25.0513347022587	175.0	70.0	22.857142857142897	0	3.0	0.0	0.4791666666666671	1.0	3.0	5.38	44.83	3.43107854377173	0.0827572192387866	0.6875155844205899	4.0	44.08	3.39642118474373	0.165514438477573	0.6523251860396899	46.62	58.7333333333333	42.1333333333333	47.1	0.128174563516018	0.12413250004155399	0.11480032969291	1.65	1.5419999999999998	1.276	1.7009999999999998	1.281	0.000446565865616516	0.000412934711643027	0.000401439637255677	4.4639999999999995
22	22	22	22	22	22	22	26	26	32	0.0		1.0		22.598220396988395	180.0	68.0	20.98765432098769	0	3.0	0.0	0.493055555555556	0.0	0.0	5.04	47.68	3.6390226979397102	0.29544647326059403	0.3675282918185779	5.34	47.14	3.4657359027997297	0.19885085874516506	0.45742484703887604	46.97	47.6	33.4	48.0	0.100893943456831	0.119469509256361	0.109113345698859	1.429	1.52	1.169	1.672	1.14	0.00046399639422233397	0.00043108226018177	0.000428804281543585	4.404
23	23	23	23	23	23	23	27	27	33	0.0		0.0		29.6892539356605	168.0	58.0	20.5498866213152	0	4.0	0.0	0.666666666666667	0.0	0.0	6.66	46.92	2.80724608126778	0.038480520568063996	0.48991437633907103	20.42	46.86	2.70327400418379	0.07696104113612799	0.5877866649021191	46.04	77.0	42.3333333333333	46.4	0.112190120756748	0.121593220665776	0.0881111988863442	1.493	1.3719999999999999	1.306	1.631	1.139	0.000447437070117113	0.000400170259441355	0.000410277840199167	4.1560000000000015
24	24	24	24	24	24	24	29	29	35	0.5	+CPT_high	0.0	8.0	29.1334702258727	168.0	64.0	22.6757369614512	0	4.0	1.0	0.604166666666667	5.0	5.0	29.58		3.32710646668774	-0.386095193950199	0.26999800053288503	30.28		3.7429947750237	-0.415515443961666	0.27763173659828005	45.94	87.6	44.866666666666696	45.9	0.1269687710686	0.10259167302714302	0.105538955784566	1.4380000000000002	1.47	1.3659999999999999	1.712	1.117	0.000422191430503295	0.000375036065108446	0.000412856491344276	4.283
25	25	25	25	25	25	25	30	30	36	0.0		0.0	5.0	24.8021902806297	155.0	45.0	18.730489073881397	0	3.0	0.0	0.375	1.0	1.0	7.48	44.66	2.7379313632117794	1.03512471165546	1.32628283982003	21.74	46.04	2.1487562597358303	1.0919233005173101	1.3660916538023702	46.47	69.8	39.466666666666704	47.2	0.09044146459861	0.0961411779943038	0.11380580459201699	1.589	1.4409999999999998	1.125	1.5959999999999999	1.177	0.00045845060097634405		0.000431866489767625	4.255
26	26	26	26	26	26	26	31	31	37	0.0		0.0		28.175222450376506	169.0	76.0	26.609712545079002	0	3.0	0.0	0.708333333333333	1.0	1.0	25.08	41.66	4.60942875072364	0.00398408482458859	1.03368448022278	6.62	44.6	5.1986038541995905	0.113328685307003	0.9555114450274359	45.33	84.7333333333333	46.9333333333333	44.9	0.0953837685089935	0.0981073409412536		1.4809999999999999	1.399	1.253	1.681	1.3130000000000002	0.000445652830112225	0.000408330685131254	0.000409314609542393	4.757
27	27	27	27	27	27	27	32	32	38	0.0		0.0	10.0	24.5010266940452	175.0	58.0	18.9387755102041	0	3.0	0.0	0.375	0.0	0.0	7.14	45.62	2.63395928612779	-0.262124322049066	0.657399179707411	4.0	46.72	2.42601513195981	-0.301105092783922	0.641853886172396	45.77	83.0	40.1333333333333	45.7	0.10778448982184001	0.11029794886504304	0.0840811606859913	1.484	1.38	1.177	1.538	1.016	0.000435690718720529		0.000409852207035783	4.119
28	28	28	28	28	28	28	33	33	39	0.0		1.0		21.637234770705	196.0	78.0	20.304039983340303	0	3.0	0.0	0.4791666666666671	3.0	10.0	14.3	44.5	3.39642118474373	0.11745700345656199	1.08968868514622	9.6	46.42	3.39642118474373	0.21511137961694501	1.6370530794670701	46.36	83.2	45.9333333333333	45.9	0.1281704852789	0.125149940245034	0.123559996007872	1.663	1.6	1.296	1.557	1.2990000000000002	0.000445470611349247	0.000408641469115271	0.000414297470649448	4.195
29	29	29	29	29	29	29	35	35	41	0.0		0.0	7.0	39.1156741957563	172.0	65.0	21.9713358572201	0	4.0	0.0	0.680555555555556	1.0	3.0	9.18	47.55	2.7379313632117794	0.521549789368925	0.40412999383022497	11.76	47.14	2.70327400418379	0.0953101798043241	0.5306282510621699	45.53	82.9333333333333	38.466666666666704	46.0	0.0852970646858358	0.12068828538345099	0.115905364531835	1.291	1.463	1.128	1.4580000000000002	0.879	0.00042356365428319	0.00038120573170125	0.000376185405990398	4.52
30	30	30	30	30	30	30	36	36	42	0.0		0.0	7.0	24.1478439425051	165.0	68.0	24.9770431588613	0	3.0	0.0	0.6875	0.0	0.0	14.2	45.73	3.01519023543576	0.565830071357155	0.6557854074619771	6.0	48.54	3.60436533891172	0.131028262406405	0.470003629245736	45.94	82.6666666666667	43.9333333333333		0.0983310602534936	0.0980737859462305	0.110464405087415	1.456	1.4780000000000002	1.3719999999999999	1.713	1.263	0.000415835227983953	0.00036526082301064597	0.000410866226439267	4.212
31	31	31	31	31	31	31	37	37	43	0.5	+CPT_high	1.0		27.7645448323066	180.0	85.0	26.234567901234602	0	3.0	0.0	0.555555555555556	4.0	4.0	30.22	37.91	3.70833741599571	-0.0427789441808232	1.24713137235601	29.7	39.56	4.297512519471661	-0.10536051565782599	1.8213182714696001	45.86	79.8666666666667	40.533333333333296	45.9	0.10533748226876	0.129258615441322	0.0980387941344697	1.5930000000000002	1.672	1.347	1.505	1.3719999999999999	0.00042356844574713596		0.000436423026648618	4.306
32	32	32	32	32	32	32	38	38	44	0.0		1.0		27.7590691307324	186.0	87.0	25.147415886229602	0	4.0	0.0	0.677083333333333	0.5	0.5	23.62	38.87	2.5646445680717997	1.03246842773848	0.999224191235152	13.98	40.4	2.98053287640776	1.4996230464268898	1.15688119679209	46.12	80.0	43.133333333333304	46.0	0.114776312153131	0.10965338418196699	0.12428815121379301	1.69	1.541	1.5119999999999998	1.67	1.26	0.000461178698997228	0.00040226802160380295	0.00045417620740500597	4.257
33	33	33	33	33	33	33	39	39	45	0.0		0.0	6.0	23.438740588637906	169.0	67.0	23.458562375267	0	3.0	0.0	0.65625	0.5	0.5	16.96	42.61	3.8469668521077	-0.20988344640951198	0.651836666215777	16.18	43.5	3.812309493079701	0.0582689081239758	0.62057648772511	45.19	76.8666666666667	34.8	46.1	0.102972073346328	0.110258691605334	0.10200855672570301	1.453	1.3559999999999999	1.237	1.672	1.222	0.0004453256476819192	0.000380858207554034	0.000460965550452265	4.302
34	34	34	34	34	34	34	40	40	46	0.0		1.0		23.7672826830938	181.0	81.0	24.7245200085467	0	3.0	1.0	0.5416666666666671	3.0	3.0	17.98	45.57	3.43107854377173	0.531803339734647	1.22141693668305	6.5	45.22	3.60436533891172	0.7129498078561249	1.4060969884160701	46.23	81.3333333333333	39.933333333333294	46.5	0.104719596107127	0.102136512398657	0.0829408091121599	1.605	1.618	1.466	1.676	1.268	0.000439776500286215	0.00042173002479586	0.000410748763294129	4.146
[truncated: 25 more columns]
