# Supplementary material for: Pain-free resting-state functional brain connectivity predicts individual pain sensitivity
Source: Nat Commun. 2020 Jan 10;11:187. doi: 10.1038/s41467-019-13785-z (PMC6954277; doi:10.1038/s41467-019-13785-z)
Supplement: Supplementary file 4 — Source Data [file 41467_2019_13785_MOESM4_ESM.zip › Source Data - Processed Data from Study 2.csv]

	Unnamed: 0	Unnamed: 0.1	Unnamed: 0.1.1	Unnamed: 0.1.1.1	Unnamed: 0.1.1.1.1	Unnamed: 0.1.1.1.1.1	Unnamed: 0.1.1.1.1.1.1	Unnamed: 0.1.1.1.1.1.1.1	Unnamed: 0.1.1.1.1.1.1.1.1	ID	Excluded	exclusion_crit	Male	day_menses	contrac	Age	height	weight	BMI	edu	alk_per_w	MRI_QST_dif	BP_MRI_sys	BP_MRI_dias	BP_QST_sys	BP_QST_dias	qst_cdt_1	qst_cdt_2	qst_cdt_3	qst_cdt_4	qst_cdt_5	qst_cdt_6	qst_wdt_1	qst_wdt_2	qst_wdt_3	qst_wdt_4	qst_wdt_5	qst_wdt_6	qst_cpt_1	qst_cpt_2	qst_cpt_3	qst_cpt_4	qst_cpt_5	qst_cpt_6	qst_hpt_1	qst_hpt_2	qst_hpt_3	qst_hpt_4	qst_hpt_5
0	0	0	0	0	0	0	1	1	2	2	0.0		0	17.0	0.0	25	174	70.0	23.12062359624785	3.0	1.0	4	170.0	60.0	110	70	28.6	31.2	31.3	31.1	30.4	31.1	32.2	33.8	34.2	34.2	33.7	34.5	14.6	18.7	20.2	20.0	18.6	22.5	41.0	39.2	40.7	39.6	39.9
1	1	1	1	1	1	1	3	3	4	4	0.0		0			20	173	68.0	22.720438370810925	3.0	0.0	4	120.0	75.0	110	70	28.3	29.9	29.2	28.6	27.4	26.7	34.0	34.0	35.2	35.3	36.1	36.2	23.2	19.4	14.8	14.4	15.8	16.5	41.8	43.6	44.9	45.2	45.5
2	2	2	2	2	2	2	4	4	5	5	0.0		1			30	174	68.0	22.460034350640765	4.0	0.25	18	120.0	70.0	120	70	30.5	30.6	31.2	30.9	31.4	31.0	35.0	35.2	35.5	35.3	34.8	34.8	18.4	16.2	16.4	17.5	17.4	12.5	45.7	46.6	47.5	47.8	47.5
3	3	3	3	3	3	3	5	5	6	6	0.0		0	17.0	0.0	28	172	55.0	18.591130340724717	3.0	3.5	1	120.0	70.0	110	70	31.2	30.8	31.1	31.2	31.2	30.8	33.1	33.0	33.3	33.1	33.2	33.2	25.5	15.2	14.9	17.2	15.5	16.9	35.1	36.5	40.9	44.3	45.2
4	4	4	4	4	4	4	6	6	7	7	0.0		0	17.0	1.0	22	164	50.0	18.590124925639504	3.0	0.25	1	120.0	80.0	110	70	27.9	30.5	30.5	30.9	31.5	31.2	33.2	33.8	32.9	35.0	33.0	32.4	0.0	3.1	3.7	0.0	0.0	0.0	44.5	45.8	46.8	46.1	47.0
5	5	5	5	5	5	5	7	7	8	8	0.5	+MPT_low	0	18.0	1.0	21	160	58.0	22.65625	3.0	0.25	2	110.0	70.0	110	80	29.7	30.5	30.4	29.3	30.7	30.2	33.4	33.6	33.7	33.8	34.0	34.0	27.9	23.7	23.7	23.9	26.4	26.7	38.1	39.5	40.6	41.1	41.6
6	6	6	6	6	6	6	8	8	9	9	0.0		0	15.0	0.0	26	164	50.0	18.590124925639504	4.0	0.25	1	110.0	80.0	120	70	29.9	29.8	30.5	30.8	30.4	30.8	33.6	33.5	33.4	33.3	33.5	33.5	0.0	0.0	0.0	0.0	0.0	0.0	46.9	48.4	48.2	48.3	48.2
7	7	7	7	7	7	7	9	9	10	10	0.5	+MPT_low	0	9.0	1.0	22	165	58.0	21.30394857667585	3.0	0.25	1	130.0	90.0	110	80	26.1	25.0	24.5	25.0	24.8	25.6	35.5	36.6	36.9	37.7	36.9	36.5	12.6	8.0	7.3	15.5	12.0	16.8	41.1	42.5	43.5	44.7	44.6
8	8	8	8	8	8	8	10	10	11	11	0.5	+MPT_low	0	6.0	0.0	23	170	60.0	20.76124567474049	3.0	1.0	1	90.0	70.0	90	70	30.1	30.4	31.0	31.0	31.5	30.4	33.8	33.5	34.0	33.3	33.4	34.0	17.4	17.2	19.3	16.5	16.0	17.6	45.4	45.6	45.6	47.0	46.4
9	9	9	9	9	9	9	12	12	13	13	0.5	+MPT_low	1			27	192	83.0	22.515190972222207	3.0	0.3	1	120.0	80.0	130	80	30.3	30.9	30.7	30.8	30.6	31.4	34.4	34.7	34.5	34.6	34.8	35.3	0.0	0.0	0.0	0.2	0.0	0.0	43.7	44.2	44.2	44.9	45.1
10	10	10	10	10	10	10	13	13	14	14	0.5	+MPT_low	1			26	173	78.0	26.061679307694877	3.0	1.0	1	130.0	80.0	130	80	29.9	29.3	30.0	30.9	31.6	30.1	33.1	33.2	34.0	33.4	33.3	33.1	24.7	23.2	23.4	21.8	22.8	22.9	38.9	39.0	39.8	41.2	40.4
11	11	11	11	11	11	11	14	14	15	15	0.0		0	17.0	1.0	27	174	59.0	19.487382745408908	4.0	1.0	1			120	80	30.9	30.6	31.4	31.1	30.4	31.3	33.7	33.6	33.9	34.4	34.8	34.6	15.3	14.2	14.8	14.6	13.1	14.2	44.9	46.9	46.4	47.1	47.9
12	12	12	12	12	12	12	16	16	17	17	0.5	+MPT_low	0			19	169	66.0	23.1084345786212	3.0		5	120.0	80.0	110	80	31.0	30.9	31.2	31.3	31.1	31.2	33.4	33.6	33.6	33.8	34.4	33.9	15.2	16.1	16.4	16.8	19.6	18.0	43.2	45.6	46.0	46.6	47.4
13	13	13	13	13	13	13	17	17	18	18	0.0		1			27	174	75.0	24.77209671026556	3.0	0.0	4	120.0	75.0	135	80	30.2	31.1	31.3	31.1	31.2	31.2	35.0	35.3	35.4	35.5	32.9	35.1	22.6	21.3	21.8	21.8	18.0	15.6	44.6	44.7	45.8	45.7	45.9
14	14	14	14	14	14	14	19	19	20	20	0.0		0	13.0	0.0	28	154	57.5	24.24523528419633	3.0	0.1	1	110.0	70.0	110	80	30.5	31.2	31.1	30.8	30.5	30.4	33.2	33.5	33.5	33.4	33.8	33.6	0.0	0.0	0.0	0.0	0.0	0.0	37.8	39.2	42.1	42.6	45.4
15	15	15	15	15	15	15	21	21	22	22	0.0		0	18.0	1.0	23	164	60.0	22.308149910767412	3.0	0.25	3	110.0	70.0	105	70	29.2	30.9	31.4	30.7	28.4	30.2	33.6	33.9	34.2	34.1	33.5	34.1	8.1	8.1	7.4	11.0	7.7	6.6	43.5	45.5	46.7	47.0	46.7
16	16	16	16	16	16	16	22	22	23	23	0.0		0	6.0	0.0	24	172	60.0	20.281233098972415	3.0	1.0	6	110.0	70.0	110	80	29.6	28.9	30.1	30.2	31.1	30.2	34.1	34.2	34.3	34.8	35.0	34.4	4.1	7.5	7.8	9.8	9.7	9.3	43.5	45.3	45.6	46.2	45.8
17	17	17	17	17	17	17	23	23	24	24	0.5	+MPT_low	0	9.0	1.0	25	168	63.0	22.321428571428577	3.0	0.25	3	120.0	80.0	110	70	28.9	30.5	30.8	31.4	31.0	31.0	33.4	33.5	33.5	33.8	33.8	34.0	9.8	4.2	2.9	7.0	9.4	7.3	44.1	45.8	44.5	45.1	45.3
18	18	18	18	18	18	18	24	24	25	25	0.0		0	30.0	0.0	25	170	60.0	20.76124567474049	3.0	0.0	5	110.0	70.0	105	70	29.6	30.3	30.3	30.9	30.8	30.7	33.6	33.8	33.8	33.7	33.8	33.7	16.1	18.7	19.8	19.8	21.4	21.6	42.5	44.6	42.5	43.3	44.3
19	19	19	19	19	19	19	25	25	26	26	0.5	+MPT_low	1			31	173	82.0	27.39817568244845	3.0	0.25	3	130.0	80.0	120	80	28.6	30.6	29.0	30.8	31.3	31.1	33.8	33.7	34.1	33.0	33.8	33.9	17.7	16.8	17.7	16.0	14.0	14.6	42.3	44.0	44.2	43.4	45.6
20	20	20	20	20	20	20	26	26	27	27	0.0		0	26.0	1.0	36	160	73.0	28.515625	3.0	0.0	1	110.0	80.0	110	70	28.1	29.7	30.3	29.9	29.7	29.2	34.0	34.6	34.9	35.4	35.6	35.6	9.4	6.5	12.6	14.4	12.7	13.4	36.1	40.0	45.3	44.0	44.2
21	21	21	21	21	21	21	28	28	29	29	0.0		0	27.0	0.0	22	162	59.0	22.4813290656912	3.0	0.5	1	120.0	75.0	130	80	30.9	31.7	31.4	31.5	31.8	30.9	33.7	34.2	34.0	34.4	34.0	35.0	28.6	25.6	27.5	28.5	26.5	26.1	40.5	43.1	44.9	44.3	44.8
22	22	22	22	22	22	22	29	29	30	30	0.5	+MPT_low	1			25	180	70.0	21.604938271604933	3.0	1.0	3	130.0	90.0	115	70	30.2	31.2	30.3	30.6	30.6	30.3	35.2	35.2	35.5	35.2	34.8	35.6	27.6	24.4	19.8	14.6	11.0	14.8	36.2	36.5	37.7	37.8	38.4
23	23	23	23	23	23	23	30	30	31	31	0.0		0	6.0	1.0	21	167	73.0	26.17519452113737	4.0	0.0	5	110.0	100.0	110	70	29.9	31.0	30.5	31.4	30.8	30.4	33.9	34.3	34.5	34.7	34.0	34.2	27.1	26.8	27.2	26.3	25.6	25.8	37.1	39.3	39.1	39.2	39.4
24	24	24	24	24	24	24	31	31	32	32	0.0		1			26	184	88.0	25.99243856332703	3.0	3.5	5	130.0	80.0	140	100	29.6	30.2	30.7	31.1	30.8	31.3	35.1	35.1	34.6	34.4	34.9	34.8	20.2	17.4	17.7	19.9	21.8	21.9	36.4	41.4	43.9	45.2	45.9
25	25	25	25	25	25	25	33	33	34	34	0.0		1			23	172	77.0	26.027582477014604	3.0	1.0	5	120.0	80.0	140	90	31.4	30.6	31.4	30.9	30.5	30.7	33.6	33.0	33.0	34.4	33.3	34.0	0.4	0.0	0.0	3.0	0.0	0.0	45.2	43.9	43.2	45.1	45.6
26	26	26	26	26	26	26	34	34	35	35	0.0		0	15.0	0.0	27	176	80.0	25.826446280991732	3.0	0.3	4	140.0	90.0	120	80	28.0	27.5	27.0	26.7	26.3	26.3	34.9	35.3	35.5	35.8	35.8	36.3	3.7	3.0	0.0	3.9	4.4	4.2	45.0	46.9	47.8	47.8	48.1
27	27	27	27	27	27	27	35	35	36	36	0.5	+MPT_low	1			22	184	80.0	23.62948960302457	3.0	1.0	3	140.0	90.0	120	80	29.9	30.7	30.2	29.7	29.2	28.6	34.6	34.3	34.9	35.0	34.9	34.6	21.0	20.2	19.0	22.7	20.1	17.8	37.9	37.2	37.0	37.2	37.7
28	28	28	28	28	28	28	38	38	39	39	0.0		1			23	162	68.0	25.91068434689833	3.0	0.0	3	110.0	80.0	120	75	30.5	29.2	30.8	30.8	30.8	31.1	34.9	34.5	33.4	34.9	35.3	35.5	28.2	24.0	23.3	21.8	19.0	18.1	39.4	43.6	45.8	46.5	47.2
29	29	29	29	29	29	29	40	40	41	41	0.5	+MPT_low	1			26	178	90.0	28.405504355510672	3.0	0.5	2	120.0	80.0	120	80	31.5	29.1	31.0	30.3	31.2	30.8	33.8	33.8	34.0	34.3	33.9	32.4	26.9	6.8	14.9	15.3	17.4	15.8	42.2	43.7	42.0	42.4	42.8
30	30	30	30	30	30	30	41	41	42	42	0.0		1			24	180	84.0	25.92592592592593	3.0	1.5	2	120.0	90.0	110	80	31.0	31.1	31.5	30.6	31.1	31.4	34.2	34.1	34.6	34.6	35.1	34.4	28.8	24.7	23.0	17.1	14.7	13.2	36.0	34.9	36.7	37.5	37.4
31	31	31	31	31	31	31	42	42	43	43	0.0		0	6.0	1.0	27	172	70.0	23.661438615467826	3.0	0.25	1	120.0	80.0	110	80	31.4	31.5	31.6	31.6	31.5	30.1	33.9	33.8	33.8	33.7	33.1	33.7	20.9	17.3	16.9	18.7	17.2	15.8	40.8	40.5	43.7	42.1	42.0
32	32	32	32	32	32	32	43	43	44	44	0.0		1			21	201	85.0	21.03908319101013	3.0	1.5	2	130.0	80.0	120	80	28.7	30.3	29.6	29.7	29.4	29.7	34.8	34.7	34.8	35.0	34.8	32.5	17.6	20.9	21.1	21.0	19.7	15.8	43.6	46.2	45.9	46.7	46.8
33	33	33	33	33	33	33	44	44	45	45	0.0		1			30	173	70.0	23.388686558187707	4.0	1.0	3	140.0	90.0	130	90	30.9	30.8	31.5	31.4	31.2	31.3	33.2	33.5	33.8	34.1	33.6	33.9	20.5	6.1	0.0	6.4	3.6	2.2	45.1	46.4	47.3	47.2	47.2
34	34	34	34	34	34	34	45	45	46	46	0.5	+MPT_low	1			23	186	78.0	22.54595907041276	3.0	2.5	3			130	80	30.7	29.6	31.2	31.3	31.0	31.4	33.7	33.8	34.1	33.1	33.9	34.9	17.2	15.3	13.5	14.9	12.7	11.2	42.1	42.5	43.6	43.7	44.1
35	35	35	35	35	35	35	47	47	48	48	0.0		1			27	189	91.0	25.47521066039584	3.0	1.5	3	140.0	95.0	140	90	30.4	31.3	31.4	31.3	31.2	31.4	34.2	34.3	33.7	32.8	32.7	34.0	21.8	23.8	22.7	21.1	21.5	21.0	41.3	37.5	37.4	38.6	42.1
36	36	36	36	36	36	36	48	48	49	49	0.0		1			20	175	59.0	19.26530612244898		0.0	3	110.0	80.0	105	65	31.0	31.2	31.2	31.2	31.3	31.1	34.3	34.5	34.6	34.6	34.8	34.8	26.1	24.0	22.1	21.5	22.4	21.8	37.3	37.5	38.2	38.5	39.0
[truncated: 50 more columns]
